# Supplementary material for: Gene duplicates cause hybrid lethality between sympatric species of Mimulus
Source: PLoS Genet. 2018 Apr 12;14(4):e1007130. doi: 10.1371/journal.pgen.1007130 (PMC5896889; doi:10.1371/journal.pgen.1007130)
Supplement: S4 Table — (XLSX) [file pgen.1007130.s009.xlsx]

## Sheet: Genotyping_Primers_Fine-map
name	F	R	LG	old_scaffold
M236	GCCGTGTCGAGGAGTTTATC	ACGCAAATCAGCTGCTGTAA	13	83
M257	CAACAACCTCAACACCTCGG	TGAAGATGACACGGGCTTCT	13	115
M208	GCAAGACATTGCGCTTATGA	GAGTCAAGCCCAAATCTCCA	13	115
M194	GACTGGAGTACTTGTGGCCT	ATCCCGTCTCCAATCATTGC	13	115
M256	TCATGGCGAGGTGTTTCTTG	CGGTGAGGTCGGGATTGT	13	115
M263	GCAGTGTCGGTCTTCTCCTC	GAGACATGGTTCCAGCATCA	13	115
M255	CATTGCCAGTGGTTGCTTCT	GTGACATAGACGGCACATCC	13	115
M132	TCTTTGCTTCCACTCCGTTT	TGTAGCGATATCGTCCATAGG	14	300
M282	AAAGCCGTTGTCGGAAACT	AAATTGCCCGATTAATCCAA	14
M280	TGGCTGGGATAGGAACTAAAGA	TCTTGGTCAAATCCAGATATTATG	14
M244	TTCTCCTTAGCCATGGTGCA	CCGATTTGACCCTTTTGAGCT	14	291
M127	CCATGCTGCAGCTGTTAAAT	CGACTACCAGCAATCGGTCT	14	291
M267	ATCTCCAAAAGCTTCGTTGC	TGCGACTTCTAATGCGTTCA	14
M230	CCGGGAGATCTCAGTTTGAA	CGTCGTACGGTTTCTCTTGA	14	291
M241	AGTAAAGGGCAAGCTGAGGA	GCATTGTGGAGTTGGTGGAG	14	361

## Sheet: Sequencing_Primers_Fine-map
New Name	F	R	LG	old.scaffold
MZSEQ23	TCCAATAGCACCTTGTGCAG	CAAGCCCTCTCTGATTCGAT	13	115
MZSEQ40	GGGATGAACCAGATGCTACG	CTGAGGATGGTGGAGAGGAG	13	115
MZSEQ43	ACGCAGGGACAGTACCAATG	CAAAGAACAGAACGCTTATCACA	13	115
MZSEQ46	GGCCGTCTTTACCAAGTTGA	CTCAGCCAACTCAAGCTTCTC	13	115
MZSEQ30	CCCTTCTGGTTGGAGTAGCA	GCCACGAGAGACGTAGTTCC	13	115
MZSEQ42	GCGGTTCTAGTGGCTGACA	CGCAGAGCTGCCTTAAATTC	13	115
MZSEQ29	CTCGCCAACAATACCCTCTC	GTGCCAGTGTCTGCAGATTG	13	115
MZSEQ28	ATGCGGACTCCGTCAGTTAC	TAAGCATCGGGAGGCATAGT	13	115
MZSEQ45	GGAGTGGAACCAAGTGTTCG	CCTCGACGGTTAAGACAAGG	14	291
MZSEQ49	CAAGGGTAAGCGGGTAGTGA	ATCAGGATCTGCTCCACCAC	14	291
MZSEQ48	GGGGGAAAGTCAAATAGAGG	CCTTGCTTCTCAAGATGCTC	14	291
MZSEQ25	ACTCGGCATTAGGCTATGGA	TGCCTGATTAGAAGCACCAA	14	291
MZSEQ19	TGTGGGTGATGATGAAATGG	GGGATTTCCTTCTGAGCAATC	14	291
